# Supplementary material for: A practical approach for incorporating dependence among fields in probabilistic record linkage
Source: BMC Med Inform Decis Mak. 2013 Aug 30;13:97. doi: 10.1186/1472-6947-13-97 (PMC3766252; doi:10.1186/1472-6947-13-97)
Supplement: Additional file 1 — MCHD Loglinear Models.sas. SAS program that uses the loglinear approach described in this paper to fit the MCHD dataset. Requires SAS® software available from SAS Institute Inc., Cary, NC, USA. [file 1472-6947-13-97-S1.sas]

options nocenter;

%include 'C:\corr_macro.sas';

data mchd;
input y1 y2 y3 y4 y5 y6 y7 total_obs;
/*yb ssn db	tel	zip	sex	mb total_obs*/
datalines;
1	1	1	1	1	1	1	63
1	1	1	1	1	1	0	10
1	1	1	1	1	0	1	0
1	1	1	1	1	0	0	0
1	1	1	1	0	1	1	10
1	1	1	1	0	1	0	1
1	1	1	1	0	0	1	0
1	1	1	1	0	0	0	0
1	1	1	0	1	1	1	96
1	1	1	0	1	1	0	14
1	1	1	0	1	0	1	0
1	1	1	0	1	0	0	0
1	1	1	0	0	1	1	115
1	1	1	0	0	1	0	16
1	1	1	0	0	0	1	3
1	1	1	0	0	0	0	1
1	1	0	1	1	1	1	13
1	1	0	1	1	1	0	7
1	1	0	1	1	0	1	1
1	1	0	1	1	0	0	0
1	1	0	1	0	1	1	3
1	1	0	1	0	1	0	0
1	1	0	1	0	0	1	0
1	1	0	1	0	0	0	0
1	1	0	0	1	1	1	21
1	1	0	0	1	1	0	5
1	1	0	0	1	0	1	1
1	1	0	0	1	0	0	0
1	1	0	0	0	1	1	37
1	1	0	0	0	1	0	14
1	1	0	0	0	0	1	2
1	1	0	0	0	0	0	0
1	0	1	1	1	1	1	597
1	0	1	1	1	1	0	195
1	0	1	1	1	0	1	95
1	0	1	1	1	0	0	37
1	0	1	1	0	1	1	138
1	0	1	1	0	1	0	48
1	0	1	1	0	0	1	21
1	0	1	1	0	0	0	15
1	0	1	0	1	1	1	956
1	0	1	0	1	1	0	363
1	0	1	0	1	0	1	255
1	0	1	0	1	0	0	189
1	0	1	0	0	1	1	2502
1	0	1	0	0	1	0	944
1	0	1	0	0	0	1	974
1	0	1	0	0	0	0	711
1	0	0	1	1	1	1	398
1	0	0	1	1	1	0	111
1	0	0	1	1	0	1	96
1	0	0	1	1	0	0	35
1	0	0	1	0	1	1	97
1	0	0	1	0	1	0	29
1	0	0	1	0	0	1	30
1	0	0	1	0	0	0	8
1	0	0	0	1	1	1	690
1	0	0	0	1	1	0	539
1	0	0	0	1	0	1	521
1	0	0	0	1	0	0	289
1	0	0	0	0	1	1	2153
1	0	0	0	0	1	0	8788
1	0	0	0	0	0	1	1641
1	0	0	0	0	0	0	5096
0	1	1	1	1	1	1	16
0	1	1	1	1	1	0	2
0	1	1	1	1	0	1	2
0	1	1	1	1	0	0	0
0	1	1	1	0	1	1	1
0	1	1	1	0	1	0	0
0	1	1	1	0	0	1	0
0	1	1	1	0	0	0	0
0	1	1	0	1	1	1	21
0	1	1	0	1	1	0	0
0	1	1	0	1	0	1	1
0	1	1	0	1	0	0	0
0	1	1	0	0	1	1	40
0	1	1	0	0	1	0	6
0	1	1	0	0	0	1	1
0	1	1	0	0	0	0	0
0	1	0	1	1	1	1	5
0	1	0	1	1	1	0	20
0	1	0	1	1	0	1	0
0	1	0	1	1	0	0	0
0	1	0	1	0	1	1	0
0	1	0	1	0	1	0	2
0	1	0	1	0	0	1	0
0	1	0	1	0	0	0	0
0	1	0	0	1	1	1	2
0	1	0	0	1	1	0	7
0	1	0	0	1	0	1	0
0	1	0	0	1	0	0	1
0	1	0	0	0	1	1	5
0	1	0	0	0	1	0	21
0	1	0	0	0	0	1	0
0	1	0	0	0	0	0	0
0	0	1	1	1	1	1	462
0	0	1	1	1	1	0	46
0	0	1	1	1	0	1	79
0	0	1	1	1	0	0	9
0	0	1	1	0	1	1	112
0	0	1	1	0	1	0	18
0	0	1	1	0	0	1	22
0	0	1	1	0	0	0	2
0	0	1	0	1	1	1	782
0	0	1	0	1	1	0	544
0	0	1	0	1	0	1	433
0	0	1	0	1	0	0	202
0	0	1	0	0	1	1	2508
0	0	1	0	0	1	0	11004
0	0	1	0	0	0	1	1557
0	0	1	0	0	0	0	5690
0	0	0	1	1	1	1	123
0	0	0	1	1	1	0	842
0	0	0	1	1	0	1	19
0	0	0	1	1	0	0	109
0	0	0	1	0	1	1	40
0	0	0	1	0	1	0	234
0	0	0	1	0	0	1	7
0	0	0	1	0	0	0	46
0	0	0	0	1	1	1	1394
0	0	0	0	1	1	0	14486
0	0	0	0	1	0	1	526
0	0	0	0	1	0	0	5595
0	0	0	0	0	1	1	30060
0	0	0	0	0	1	0	327696
0	0	0	0	0	0	1	15311
0	0	0	0	0	0	0	169108
;
run;

data mchd;
	set mchd;
	retain profile 0;
	profile + 1;
run;

data mchd1;
	set mchd;
	keep y1-y7 profile total_obs;
	rename total_obs=freq;
run;

proc print data=mchd1;
	var y1-y7 freq; 
run;

proc sql noprint;
	select sum(freq)
	into :n
	from mchd1;
quit;
%put &n;

data mchd1;
	set mchd1;

	if freq > 0 then loglik = freq * log(freq / &n);
run;
proc means data=mchd1 sum;
	var freq loglik;
run;

title 'independent LCA - probabilistic parameterization';
proc nlmixed data=mchd1 gconv=1e-20;
	parms delta=0.1 m1=0.5 m2=0.5 m3=0.5 m4=0.5 m5=0.5 m6=0.5 m7=0.5 u1=0.5 u2=0.5 u3=0.5 u4=0.5 u5=0.5 u6=0.5 u7=0.5;
	bounds 0<delta m1-m7 u1-u7 <1;

	array y{7} y1-y7;
	array m{7} m1-m7;
	array u{7} u1-u7;

	prob1 = 1;
	prob0 = 1;
	do i=1 to 7;
		if y{i} = 1 then do;
			prob1=prob1*m{i};
			prob0=prob0*u{i};
		end;
		else if y{i} = 0 then do;
			prob1=prob1*(1-m{i});
			prob0=prob0*(1-u{i});
		end;
	end;
	loglik = log(delta*prob1 + (1-delta)*prob0);
	prob = delta*prob1 + (1-delta)*prob0;
	pfreq = prob*&n;
	score = log(prob1/prob0) / log(2);
	posprob = delta*prob1/(delta*prob1+(1-delta)*prob0);

	model y1 ~ general(loglik);
	replicate freq;

	estimate 'field 6-sex' m6-u6;

	ods output parameterestimates=pe1 fitstatistics=fit1;
	predict pfreq out=pfreq1;
	predict score out=score1;
	predict posprob out=posprob1;
run;


title '(Model 0) independent LCA - loglinear model';
proc nlmixed data=mchd1 gconv=1e-15;
	parms lambda0 = -10 ;
	bounds lambda0<0;
	eta1 = lambda0 + (lambda1+lambda8)*y1 + (lambda2+lambda9)*y2 
			+ (lambda3+lambda10)*y3 + (lambda4+lambda11)*y4 + (lambda5+lambda12)*y5 
			+ (lambda6+lambda13)*y6 + (lambda7+lambda14)*y7;
	eta2 = lambda1*y1 + lambda2*y2 + lambda3*y3 + lambda4*y4 + lambda5*y5 + lambda6*y6 + lambda7*y7;
	num = exp(eta1) + exp(eta2);

	array num_m{7} num_m1-num_m7;
	array num_u{7} num_u1-num_u7;
	array m{7} m1-m7;
	array u{7} u1-u7;
	do i=1 to 7;
		num_m{i} = 0; num_u{i} = 0;
	end;
	den1 = 0;
	den2 = 0;
	do a=0 to 1;
		do b=0 to 1;
			do c=0 to 1;
				do d=0 to 1;
				do e=0 to 1;
				do f=0 to 1;
				do g=0 to 1;
					ep1 = lambda0 + (lambda1+lambda8)*a + (lambda2+lambda9)*b 
						+ (lambda3+lambda10)*c + (lambda4+lambda11)*d + (lambda5+lambda12)*e 
						+ (lambda6+lambda13)*f + (lambda7+lambda14)*g;
					ep2 = lambda1*a + lambda2*b + lambda3*c + lambda4*d + lambda5*e + lambda6*f + lambda7*g;
					den1 = den1 + exp(ep1);
					den2 = den2 + exp(ep2);

					num_m1=num_m1+exp(ep1)*a;
					num_u1=num_u1+exp(ep2)*a;
					num_m2=num_m2+exp(ep1)*b;
					num_u2=num_u2+exp(ep2)*b;
					num_m3=num_m3+exp(ep1)*c;
					num_u3=num_u3+exp(ep2)*c;
					num_m4=num_m4+exp(ep1)*d;
					num_u4=num_u4+exp(ep2)*d;
					num_m5=num_m5+exp(ep1)*e;
					num_u5=num_u5+exp(ep2)*e;
					num_m6=num_m6+exp(ep1)*f;
					num_u6=num_u6+exp(ep2)*f;
					num_m7=num_m7+exp(ep1)*g;
					num_u7=num_u7+exp(ep2)*g;
				end;
				end;
				end;
				end;
			end;
		end;
	end;
	loglik = log(num / (den1 + den2));
	prob = num / (den1 + den2);
	prob1 = exp(eta1) / den1;
	prob2 = exp(eta2) / den2;
	pfreq = prob*&n;
				
	model y1 ~ general(loglik);
	replicate freq;
	ods output parameterestimates=pe2;

	/*class 1 has lower prevalence - non-matching class*/
	if den1>den2 then do;
		delta = den2/(den1+den2);
		do i=1 to 7;
			m{i} = num_u{i} / den2;
			u{i} = num_m{i} / den1;
		end;
		score = log(prob2/prob1) / log(2);
	end;
	else do; /*class 1 has higher prevalence - matching class*/
		delta = den1/(den1+den2);
		do i=1 to 7;
			m{i} = num_m{i} / den1;
			u{i} = num_u{i} / den2;
		end;
		score = log(prob1/prob2) / log(2);
	end;

	estimate 'prevalence' delta;
	estimate 'm1' m1;
	estimate 'm2' m2;
	estimate 'm3' m3;
	estimate 'm4' m4;
	estimate 'm5' m5;
	estimate 'm6' m6;
	estimate 'm7' m7;
	estimate 'u1' u1;
	estimate 'u2' u2;
	estimate 'u3' u3;
	estimate 'u4' u4;
	estimate 'u5' u5;
	estimate 'u6' u6;
	estimate 'u7' u7;

	ods output additionalestimates=ae2;
	predict pfreq out=pfreq2;
	predict score out=score2;
run;

%corr(data=pfreq2, y=y1 y2 y3 y4 y5 y6 y7, obs_freq=freq, exp_freq=pred, plot='T', out=out1);
proc print data=out1;
	var var1 var2 obs_corr exp_corr diff;
run;

title '(Model I) dependent LCA - log-linear model with interaction between y4 and y5';
title2 'in both classes (unequal)';
proc nlmixed data=mchd1 gconv=1e-20;
	parms lambda15=0 lambda16=0 /data=pe2;
	eta1 = lambda0 + (lambda1+lambda8)*y1 + (lambda2+lambda9)*y2 
			+ (lambda3+lambda10)*y3 + (lambda4+lambda11)*y4 + (lambda5+lambda12)*y5 
			+ (lambda6+lambda13)*y6 + (lambda7+lambda14)*y7 + lambda15*y4*y5;
	eta2 = lambda1*y1 + lambda2*y2 + lambda3*y3 + lambda4*y4 + lambda5*y5 + lambda6*y6 + lambda7*y7 + lambda16*y4*y5;
	num = exp(eta1) + exp(eta2);

	array num_m{7} num_m1-num_m7;
	array num_u{7} num_u1-num_u7;
	array m{7} m1-m7;
	array u{7} u1-u7;
	do i=1 to 7;
		num_m{i} = 0; num_u{i} = 0;
	end;
	den1 = 0;
	den2 = 0;
	do a=0 to 1;
		do b=0 to 1;
			do c=0 to 1;
				do d=0 to 1;
				do e=0 to 1;
				do f=0 to 1;
				do g=0 to 1;
					ep1 = lambda0 + (lambda1+lambda8)*a + (lambda2+lambda9)*b 
						+ (lambda3+lambda10)*c + (lambda4+lambda11)*d + (lambda5+lambda12)*e 
						+ (lambda6+lambda13)*f + (lambda7+lambda14)*g + lambda15*d*e;
					ep2 = lambda1*a + lambda2*b + lambda3*c + lambda4*d + lambda5*e + lambda6*f + lambda7*g + lambda16*d*e;
					den1 = den1 + exp(ep1);
					den2 = den2 + exp(ep2);

					num_m1=num_m1+exp(ep1)*a;
					num_u1=num_u1+exp(ep2)*a;
					num_m2=num_m2+exp(ep1)*b;
					num_u2=num_u2+exp(ep2)*b;
					num_m3=num_m3+exp(ep1)*c;
					num_u3=num_u3+exp(ep2)*c;
					num_m4=num_m4+exp(ep1)*d;
					num_u4=num_u4+exp(ep2)*d;
					num_m5=num_m5+exp(ep1)*e;
					num_u5=num_u5+exp(ep2)*e;
					num_m6=num_m6+exp(ep1)*f;
					num_u6=num_u6+exp(ep2)*f;
					num_m7=num_m7+exp(ep1)*g;
					num_u7=num_u7+exp(ep2)*g;
				end;
				end;
				end;
				end;
			end;
		end;
	end;
	loglik = log(num / (den1 + den2));
	prob = num / (den1 + den2);
	prob1 = exp(eta1) / den1;
	prob2 = exp(eta2) / den2;
	pfreq = prob*&n;

				
	model y1 ~ general(loglik);
	replicate freq;
	ods output parameterestimates=pe3;

	/*class 1 has higher prevalence - non-matching class*/
	if den1>den2 then do;
		delta = den2/(den1+den2);
		do i=1 to 7;
			m{i} = num_u{i} / den2;
			u{i} = num_m{i} / den1;
		end;
		score = log(prob2/prob1) / log(2);
		posprob = exp(eta2) / num;
	end;
	else do; /*class 1 has lower prevalence - matching class*/
		delta = den1/(den1+den2);
		do i=1 to 7;
			m{i} = num_m{i} / den1;
			u{i} = num_u{i} / den2;
		end;
		score = log(prob1/prob2) / log(2);
		posprob = exp(eta1) / num;
	end;

	estimate 'prevalence' delta;
	estimate 'm1' m1;
	estimate 'm2' m2;
	estimate 'm3' m3;
	estimate 'm4' m4;
	estimate 'm5' m5;
	estimate 'm6' m6;
	estimate 'm7' m7;
	estimate 'u1' u1;
	estimate 'u2' u2;
	estimate 'u3' u3;
	estimate 'u4' u4;
	estimate 'u5' u5;
	estimate 'u6' u6;
	estimate 'u7' u7;

	ods output additionalestimates=ae3;
	predict pfreq out=pfreq3;
	predict score out=score3;
	predict posprob out=posprob3;
run;

%corr(data=pfreq3, y=y1 y2 y3 y4 y5 y6 y7, obs_freq=freq, exp_freq=pred, plot='T', out=out3);
proc print data=out3;
	var var1 var2 obs_corr exp_corr diff;
run;

/*fitting model assuming equal coefficient for interaction term for both classes
  to check BIC                                                                
title 'dependent LCA - log-linear model with interaction between y4 and y5';
title2 'in both classes (equal)';
ods select FitStatistics;
ods output FitStatistics=fit2;
proc nlmixed data=mchd1 gconv=1e-20;
	parms lambda15=0 /data=pe2;
	eta1 = lambda0 + (lambda1+lambda8)*y1 + (lambda2+lambda9)*y2 
			+ (lambda3+lambda10)*y3 + (lambda4+lambda11)*y4 + (lambda5+lambda12)*y5 
			+ (lambda6+lambda13)*y6 + (lambda7+lambda14)*y7 + lambda15*y4*y5;
	eta2 = lambda1*y1 + lambda2*y2 + lambda3*y3 + lambda4*y4 + lambda5*y5 + lambda6*y6 + lambda7*y7 + lambda15*y4*y5;
	num = exp(eta1) + exp(eta2);

	array num_m{7} num_m1-num_m7;
	array num_u{7} num_u1-num_u7;
	array m{7} m1-m7;
	array u{7} u1-u7;
	do i=1 to 7;
		num_m{i} = 0; num_u{i} = 0;
	end;
	den1 = 0;
	den2 = 0;
	do a=0 to 1;
		do b=0 to 1;
			do c=0 to 1;
				do d=0 to 1;
				do e=0 to 1;
				do f=0 to 1;
				do g=0 to 1;
					ep1 = lambda0 + (lambda1+lambda8)*a + (lambda2+lambda9)*b 
						+ (lambda3+lambda10)*c + (lambda4+lambda11)*d + (lambda5+lambda12)*e 
						+ (lambda6+lambda13)*f + (lambda7+lambda14)*g + lambda15*d*e;
					ep2 = lambda1*a + lambda2*b + lambda3*c + lambda4*d + lambda5*e + lambda6*f + lambda7*g + lambda15*d*e;
					den1 = den1 + exp(ep1);
					den2 = den2 + exp(ep2);

					num_m1=num_m1+exp(ep1)*a;
					num_u1=num_u1+exp(ep2)*a;
					num_m2=num_m2+exp(ep1)*b;
					num_u2=num_u2+exp(ep2)*b;
					num_m3=num_m3+exp(ep1)*c;
					num_u3=num_u3+exp(ep2)*c;
					num_m4=num_m4+exp(ep1)*d;
					num_u4=num_u4+exp(ep2)*d;
					num_m5=num_m5+exp(ep1)*e;
					num_u5=num_u5+exp(ep2)*e;
					num_m6=num_m6+exp(ep1)*f;
					num_u6=num_u6+exp(ep2)*f;
					num_m7=num_m7+exp(ep1)*g;
					num_u7=num_u7+exp(ep2)*g;
				end;
				end;
				end;
				end;
			end;
		end;
	end;
	loglik = log(num / (den1 + den2));
	prob = num / (den1 + den2);
	prob1 = exp(eta1) / den1;
	prob2 = exp(eta2) / den2;
	pfreq = prob*&n;

				
	model y1 ~ general(loglik);
	replicate freq;
	ods output parameterestimates=pe3;

	if den1>den2 then do;
		delta = den2/(den1+den2);
		do i=1 to 7;
			m{i} = num_u{i} / den2;
			u{i} = num_m{i} / den1;
		end;
		score = log(prob2/prob1) / log(2);
		posprob = exp(eta2) / num;
	end;
	else do; 
		delta = den1/(den1+den2);
		do i=1 to 7;
			m{i} = num_m{i} / den1;
			u{i} = num_u{i} / den2;
		end;
		score = log(prob1/prob2) / log(2);
		posprob = exp(eta1) / num;
	end;

	estimate 'prevalence' delta;
run;
*/

title '(Model II) dependent LCA - log-linear model with interaction between y4 and y5 and between y2 and y4';
title2 'in both classes (unequal)';
proc nlmixed data=mchd1 gconv=1e-15;
	parms /data=pe3;
	eta1 = lambda0 + (lambda1+lambda8)*y1 + (lambda2+lambda9)*y2 
			+ (lambda3+lambda10)*y3 + (lambda4+lambda11)*y4 + (lambda5+lambda12)*y5 
			+ (lambda6+lambda13)*y6 + (lambda7+lambda14)*y7 + lambda15*y4*y5 + lambda17*y2*y4;
	eta2 = lambda1*y1 + lambda2*y2 + lambda3*y3 + lambda4*y4 + lambda5*y5 + lambda6*y6 + lambda7*y7 
			+ lambda16*y4*y5 + lambda18*y2*y4;
	num = exp(eta1) + exp(eta2);

	array num_m{7} num_m1-num_m7;
	array num_u{7} num_u1-num_u7;
	array m{7} m1-m7;
	array u{7} u1-u7;
	do i=1 to 7;
		num_m{i} = 0; num_u{i} = 0;
	end;
	den1 = 0;
	den2 = 0;
	do a=0 to 1;
		do b=0 to 1;
			do c=0 to 1;
				do d=0 to 1;
				do e=0 to 1;
				do f=0 to 1;
				do g=0 to 1;
					ep1 = lambda0 + (lambda1+lambda8)*a + (lambda2+lambda9)*b 
						+ (lambda3+lambda10)*c + (lambda4+lambda11)*d + (lambda5+lambda12)*e 
						+ (lambda6+lambda13)*f + (lambda7+lambda14)*g + lambda15*d*e + lambda17*b*d;
					ep2 = lambda1*a + lambda2*b + lambda3*c + lambda4*d + lambda5*e + lambda6*f + lambda7*g 
						+ lambda16*d*e + lambda18*b*d;
					den1 = den1 + exp(ep1);
					den2 = den2 + exp(ep2);

					num_m1=num_m1+exp(ep1)*a;
					num_u1=num_u1+exp(ep2)*a;
					num_m2=num_m2+exp(ep1)*b;
					num_u2=num_u2+exp(ep2)*b;
					num_m3=num_m3+exp(ep1)*c;
					num_u3=num_u3+exp(ep2)*c;
					num_m4=num_m4+exp(ep1)*d;
					num_u4=num_u4+exp(ep2)*d;
					num_m5=num_m5+exp(ep1)*e;
					num_u5=num_u5+exp(ep2)*e;
					num_m6=num_m6+exp(ep1)*f;
					num_u6=num_u6+exp(ep2)*f;
					num_m7=num_m7+exp(ep1)*g;
					num_u7=num_u7+exp(ep2)*g;
				end;
				end;
				end;
				end;
			end;
		end;
	end;
	loglik = log(num / (den1 + den2));
	prob = num / (den1 + den2);
	prob1 = exp(eta1) / den1;
	prob2 = exp(eta2) / den2;
	pfreq = prob*&n;
				
	model y1 ~ general(loglik);
	replicate freq;
	ods output parameterestimates=pe4;

	/*class 1 has lower prevalence - non-matching class*/
	if den1>den2 then do;
		delta = den2/(den1+den2);
		do i=1 to 7;
			m{i} = num_u{i} / den2;
			u{i} = num_m{i} / den1;
		end;
		score = log(prob2/prob1) / log(2);
		posprob = exp(eta2)/num;
	end;
	else do; /*class 1 has higher prevalence - matching class*/
		delta = den1/(den1+den2);
		do i=1 to 7;
			m{i} = num_m{i} / den1;
			u{i} = num_u{i} / den2;
		end;
		score = log(prob1/prob2) / log(2);
		posprob = exp(eta1)/num;
	end;

	estimate 'prevalence' delta;
	estimate 'm1' m1;
	estimate 'm2' m2;
	estimate 'm3' m3;
	estimate 'm4' m4;
	estimate 'm5' m5;
	estimate 'm6' m6;
	estimate 'm7' m7;
	estimate 'u1' u1;
	estimate 'u2' u2;
	estimate 'u3' u3;
	estimate 'u4' u4;
	estimate 'u5' u5;
	estimate 'u6' u6;
	estimate 'u7' u7;

	ods output additionalestimates=ae4;
	predict pfreq out=pfreq4;
	predict score out=score4;
	predict posprob out=posprob4;
run;

%corr(data=pfreq4, y=y1 y2 y3 y4 y5 y6 y7, obs_freq=freq, exp_freq=pred, plot='T', out=out4);
proc print data=out4;
	var var1 var2 obs_corr exp_corr diff;
run;

/*Determining match status based on match score*/
data score;
	merge mchd(keep=profile true_pos true_neg) score1(rename=(pred=score1)) score3(rename=(pred=score3)) score4(rename=(pred=score4));
	by profile;

	delta1=0.0373;
	delta3 = 0.03537;
	delta4 = 0.03539;
	/*delta1 = 471/30910;
	delta3 = 471/30910;
	delta4 = 471/30910;*/

	keep profile y1-y7 freq true_pos true_neg score1 score3 score4 delta1 delta3 delta4;
run;

proc sort data=score;
	by descending score1;
run;
data score;
	set score;
	retain cumpct 0;
	cumpct = cumpct + freq/&n;
	if cumpct <= delta1 or (cumpct > delta1 and lag(cumpct)<delta1) then match_status1=1;
	else match_status1=0;

	drop cumpct;
run;

proc sort data=score;
	by descending score3;
run;
data score;
	set score;
	retain cumpct 0;
	cumpct = cumpct + freq/&n;
	if cumpct <= delta3 or (cumpct > delta3 and lag(cumpct)<delta3) then match_status3=1;
	else match_status3=0;
	drop cumpct;
run;
	
proc sort data=score;
	by descending score4;
run;
data score;
	set score;
	retain cumpct 0;
	cumpct = cumpct + freq/&n;
	if cumpct <= delta4 or (cumpct > delta4 and lag(cumpct)<delta4) then match_status4=1;
	else match_status4=0;
	drop cumpct;
run;

proc freq data=score;
	tables match_status1*match_status3 match_status1*match_status4;
	weight freq;
run;
