# Supplementary material for: A practical approach for incorporating dependence among fields in probabilistic record linkage
Source: BMC Med Inform Decis Mak. 2013 Aug 30;13:97. doi: 10.1186/1472-6947-13-97 (PMC3766252; doi:10.1186/1472-6947-13-97)
Supplement: Additional file 3 — MCHD data.csv. MCHD data supplied in standard csv format. [file 1472-6947-13-97-S3.csv]

y1	y2	y3	y4	y5	y6	y7	total_obs
1	1	1	1	1	1	1	63
1	1	1	1	1	1	0	10
1	1	1	1	1	0	1	0
1	1	1	1	1	0	0	0
1	1	1	1	0	1	1	10
1	1	1	1	0	1	0	1
1	1	1	1	0	0	1	0
1	1	1	1	0	0	0	0
1	1	1	0	1	1	1	96
1	1	1	0	1	1	0	14
1	1	1	0	1	0	1	0
1	1	1	0	1	0	0	0
1	1	1	0	0	1	1	115
1	1	1	0	0	1	0	16
1	1	1	0	0	0	1	3
1	1	1	0	0	0	0	1
1	1	0	1	1	1	1	13
1	1	0	1	1	1	0	7
1	1	0	1	1	0	1	1
1	1	0	1	1	0	0	0
1	1	0	1	0	1	1	3
1	1	0	1	0	1	0	0
1	1	0	1	0	0	1	0
1	1	0	1	0	0	0	0
1	1	0	0	1	1	1	21
1	1	0	0	1	1	0	5
1	1	0	0	1	0	1	1
1	1	0	0	1	0	0	0
1	1	0	0	0	1	1	37
1	1	0	0	0	1	0	14
1	1	0	0	0	0	1	2
1	1	0	0	0	0	0	0
1	0	1	1	1	1	1	597
1	0	1	1	1	1	0	195
1	0	1	1	1	0	1	95
1	0	1	1	1	0	0	37
1	0	1	1	0	1	1	138
1	0	1	1	0	1	0	48
1	0	1	1	0	0	1	21
1	0	1	1	0	0	0	15
1	0	1	0	1	1	1	956
1	0	1	0	1	1	0	363
1	0	1	0	1	0	1	255
1	0	1	0	1	0	0	189
1	0	1	0	0	1	1	2502
1	0	1	0	0	1	0	944
1	0	1	0	0	0	1	974
1	0	1	0	0	0	0	711
1	0	0	1	1	1	1	398
1	0	0	1	1	1	0	111
1	0	0	1	1	0	1	96
1	0	0	1	1	0	0	35
1	0	0	1	0	1	1	97
1	0	0	1	0	1	0	29
1	0	0	1	0	0	1	30
1	0	0	1	0	0	0	8
1	0	0	0	1	1	1	690
1	0	0	0	1	1	0	539
1	0	0	0	1	0	1	521
1	0	0	0	1	0	0	289
1	0	0	0	0	1	1	2153
1	0	0	0	0	1	0	8788
1	0	0	0	0	0	1	1641
1	0	0	0	0	0	0	5096
0	1	1	1	1	1	1	16
0	1	1	1	1	1	0	2
0	1	1	1	1	0	1	2
0	1	1	1	1	0	0	0
0	1	1	1	0	1	1	1
0	1	1	1	0	1	0	0
0	1	1	1	0	0	1	0
0	1	1	1	0	0	0	0
0	1	1	0	1	1	1	21
0	1	1	0	1	1	0	0
0	1	1	0	1	0	1	1
0	1	1	0	1	0	0	0
0	1	1	0	0	1	1	40
0	1	1	0	0	1	0	6
0	1	1	0	0	0	1	1
0	1	1	0	0	0	0	0
0	1	0	1	1	1	1	5
0	1	0	1	1	1	0	20
0	1	0	1	1	0	1	0
0	1	0	1	1	0	0	0
0	1	0	1	0	1	1	0
0	1	0	1	0	1	0	2
0	1	0	1	0	0	1	0
0	1	0	1	0	0	0	0
0	1	0	0	1	1	1	2
0	1	0	0	1	1	0	7
0	1	0	0	1	0	1	0
0	1	0	0	1	0	0	1
0	1	0	0	0	1	1	5
0	1	0	0	0	1	0	21
0	1	0	0	0	0	1	0
0	1	0	0	0	0	0	0
0	0	1	1	1	1	1	462
0	0	1	1	1	1	0	46
0	0	1	1	1	0	1	79
0	0	1	1	1	0	0	9
0	0	1	1	0	1	1	112
0	0	1	1	0	1	0	18
0	0	1	1	0	0	1	22
0	0	1	1	0	0	0	2
0	0	1	0	1	1	1	782
0	0	1	0	1	1	0	544
0	0	1	0	1	0	1	433
0	0	1	0	1	0	0	202
0	0	1	0	0	1	1	2508
0	0	1	0	0	1	0	11004
0	0	1	0	0	0	1	1557
0	0	1	0	0	0	0	5690
0	0	0	1	1	1	1	123
0	0	0	1	1	1	0	842
0	0	0	1	1	0	1	19
0	0	0	1	1	0	0	109
0	0	0	1	0	1	1	40
0	0	0	1	0	1	0	234
0	0	0	1	0	0	1	7
0	0	0	1	0	0	0	46
0	0	0	0	1	1	1	1394
0	0	0	0	1	1	0	14486
0	0	0	0	1	0	1	526
0	0	0	0	1	0	0	5595
0	0	0	0	0	1	1	30060
0	0	0	0	0	1	0	327696
0	0	0	0	0	0	1	15311
0	0	0	0	0	0	0	169108
